# Supplementary material for: Epidemiological and Clinical Characteristics of Bronchiolitis and the Impact of RSV Infection: A Five-Year Study in a Tertiary Pediatric Center in Central Romania
Source: Pediatr Rep. 2026 Jun 2;18(3):75. doi: 10.3390/pediatric18030075 (PMC13305041; doi:10.3390/pediatric18030075)
Supplement: Supplementary file 1 [file pediatrrep-18-00075-s001.zip]

Archive with 1 entries (1 files):
- Supplementary_Material_MDPI.pdf
